# Supplementary material for: Involvement in Fertilization and Expression of Gamete Ubiquitin-Activating Enzymes UBA1 and UBA6 in the Ascidian Halocynthia roretzi
Source: Int J Mol Sci. 2023 Jun 26;24(13):10662. doi: 10.3390/ijms241310662 (PMC10341865; doi:10.3390/ijms241310662)
Supplement: Supplementary file 1 [file ijms-24-10662-s001.zip]

Archive with 1 entries (1 files):
- ijms-2439318-supplementary.pdf
